# Supplementary material for: A systematic review of studies utilizing hair glucocorticoids as a measure of stress suggests the marker is more appropriate for quantifying short-term stressors
Source: Sci Rep. 2019 Aug 19;9:11997. doi: 10.1038/s41598-019-48517-2 (PMC6701156; doi:10.1038/s41598-019-48517-2)
Supplement: Supplementary file 4 — Dataset [file 41598_2019_48517_MOESM4_ESM.zip]

Archive with 7 entries (7 files):
- Chronic.csv
- Correlation analyses.xlsx
- Induced.csv
- Observed.csv
- Past.csv
- PTSD.csv
- Self-assessed.csv
