# Supplementary material for: A systematic review of studies utilizing hair glucocorticoids as a measure of stress suggests the marker is more appropriate for quantifying short-term stressors
Source: Sci Rep. 2019 Aug 19;9:11997. doi: 10.1038/s41598-019-48517-2 (PMC6701156; doi:10.1038/s41598-019-48517-2)
Supplement: Supplementary file 4 — Dataset [file 41598_2019_48517_MOESM4_ESM.zip › Chronic.csv]

Entry	Stress_Mean	Stress_SD	Stress_n	Control_Mean	Control_SD	Control_n	pooled_s	g	a	Correction	Corrected_g	SE
Boesch 2015	358.8	159.1	105	333.2	160.4	177	159.9183765	0.160081665	280	0.997318635	0.159652428	0.123364177
Bryan 2013	-0.118	0.433	42	-0.119	0.416	70	0.42241635	0.002367333	110	0.993163687	0.002351149	0.195180078
Bryan 2015	2.82	0.4	133	2.63	0.47	45	0.418598853	0.453895176	176	0.995731562	0.451957752	0.174111457
Corradini 2013	11.04	16.52	22	1.481	1.012	40	9.807361195	0.974676043	60	0.987438913	0.962433052	0.279149645
Dettenborn 2010	22.09	15.64	31	15.29	6.51	28	12.19904418	0.557420721	57	0.9867744	0.550048497	0.265586825
Dettmer 2014	125.89	60.98	88	70.65	40.39	148	49.0649105	1.125855513	234	0.996790871	1.122242498	0.144182777
Fourie 2015	155.14	70.87	15	115.81	37.41	31	50.52025687	0.778499605	44	0.982840737	0.765141125	0.324481463
Henley 2013	181	59.5	40	112	54.6	32	57.38164341	1.202475145	70	0.989240868	1.189537556	0.257053275
Manenschijn 2011	1.675	0.52	33	1.473	0.52	89	0.519744863	0.38865223	120	0.993734768	0.386217234	0.205305412
Qin 2015	34.6	7.1	8	14.4	4.8	8	6.06011551	3.333269797	14	0.945287729	3.150899038	0.748501936
Skoluda 2012	18.18	8.53	304	12.43	5.56	70	8.062189579	0.713205754	372	1	0.713205754	0.135111872
Stalder 2014	27.4	11.3	20	20.5	7.3	20	9.512623192	0.725351973	38	0.980110402	0.710925014	0.32606392
van Uum 2008	1.917	0.165	14	1.658	0.138	39	0.145359392	1.781790608	51	0.98520949	1.755437015	0.355163215
Yamada 2007	2.06	2.05	60	0.71	0.42	18	1.817119974	0.742933884	76	0.990093547	0.735574045	0.275119273
