# Supplementary material for: A systematic review of studies utilizing hair glucocorticoids as a measure of stress suggests the marker is more appropriate for quantifying short-term stressors
Source: Sci Rep. 2019 Aug 19;9:11997. doi: 10.1038/s41598-019-48517-2 (PMC6701156; doi:10.1038/s41598-019-48517-2)
Supplement: Supplementary file 4 — Dataset [file 41598_2019_48517_MOESM4_ESM.zip › Correlation analyses.xlsx]

## Sheet: Feces
Test of Hedges-Olkin														Fixed model			Calculate tau^2			Random model
	Corr coeff	n	Fraction of study weight		z	Var(z)	SDz	Backtransformed	Upper	Backtranformed	Lower	Backtransformed		Weight	Weight * z		Weight * z^2	Weight^2		Total Var(z)	Weight	Weight * z		Entry weight (%)
Accorsi 2008	0.902	27	1		1.48285	0.0416667	0.204124	0.201336	1.88293	0.954752	1.08276	0.794222		24	35.5883		52.772	576		0.284781	3.51147	5.20697		0.160313
Accorsi 2008	0.67	29	1		0.810743	0.0384615	0.196116	0.19364	1.19513	0.832163	0.426356	0.402271		26	21.0793		17.0899	676		0.281576	3.55144	2.87931		0.162138
Bryan 2013	0.71	7	1		0.887184	0.25	0.5	0.462117	1.86718	0.953338	-0.0928161	-0.0925505		4	3.54874		3.14838	16		0.493114	2.02793	1.79914		0.0925834
Mastromonaco 2014	0.25	62	1		0.255413	0.0169492	0.130189	0.129458	0.510583	0.470399	0.000242546	0.000242546		59	15.0694		3.84891	3481		0.260063	3.84522	0.982117		0.17555
Tallo-Parra 2013	0.75926	17	0.5		0.994466	0.0714286	0.267261	0.261075	1.5183	0.908401	0.470633	0.438711		7	6.96126		6.92273	49		0.314543	1.58961	1.58081		0.0725723
	-0.03523	17	0.5		-0.0352446	0.0714286	0.267261	0.261075	0.488587	0.453095	-0.559077	-0.507292		7	-0.246712		0.00869527	49		0.314543	1.58961	-0.0560251		0.0725723
Yamanashi 2013	0.167	9	1		0.168579	0.166667	0.408248	0.386984	0.968746	0.748153	-0.631588	-0.559144		6	1.01147		0.170513	36		0.409781	2.44033	0.411388		0.111411
Moya 2013	0.048	21	0.2		0.0480369	0.0555556	0.235702	0.231432	0.510013	0.469956	-0.41394	-0.391813		3.6	0.172933		0.00830716	12.96		0.29867	0.669636	0.0321672		0.0305717
	0.465	21	0.2		0.503672	0.0555556	0.235702	0.231432	0.965648	0.746786	0.0416955	0.0416713		3.6	1.81322		0.913267	12.96		0.29867	0.669636	0.337277		0.0305717
	0.09	21	0.2		0.0902442	0.0555556	0.235702	0.231432	0.552221	0.502183	-0.371732	-0.355506		3.6	0.324879		0.0293184	12.96		0.29867	0.669636	0.0604307		0.0305717
	0.458	21	0.2		0.494777	0.0555556	0.235702	0.231432	0.956754	0.742825	0.032801	0.0327893		3.6	1.7812		0.881297	12.96		0.29867	0.669636	0.331321		0.0305717
	0.239	21	0.2		0.243713	0.0555556	0.235702	0.231432	0.70569	0.607967	-0.218263	-0.214862		3.6	0.877368		0.213826	12.96		0.29867	0.669636	0.163199		0.0305717
													Sums:	151	87.9814		86.0072	4947.8			21.9038	13.7281
														Z scale	Backtransformed						Z scale	Backtransformed
													Effect size	0.582658	0.524595		Q	34.7442		Effect size	0.626746	0.555808
													Variance	0.00662252	-		df	6		Variance	0.0456542	-
													SD	0.0813788	-		Numerator	28.7442		SD	0.213668	0.210475
												95% CI	Upper bound	0.742161	0.630449		C	118.233		Upper bound	1.04554	0.780065
													Lower bound	0.423155	0.399585		tau^2	0.243114		Lower bound	0.207956	0.205009
													Hypothesis testing				I^2	0.827309		Hypothesis testing
													Z	7.15982						Z	2.93326
													Two-tailed p	8.07798e-13						Two-tailed p	0.00335418
							z	1/SDz
							1.48285	4.96683
							0.810743	5.16422
							0.887184	2.16395
							0.255413	7.72449
							0.994466	3.83032
							-0.0352446	3.83032
							0.168579	2.58408
							0.0480369	4.32092
							0.503672	4.32092
							0.0902442	4.32092
							0.494777	4.32092
							0.243713	4.32092
						Linreg
						-0.0744509	4.35928
						0.941784	0.625621
						0.000624547	1.44396
						0.00624938	10
						0.01303	20.8501

## Sheet: Urine
Test of Hedges-Olkin														Fixed model			Calculate tau^2			Random model
	Corr coeff	n	Fraction of study weight		z	Var(z)	SDz	Backtransformed	Upper	Backtransformed	Lower	Backtransformed		Weight	Weight * z		Weight * z^2	Weight^2		Total Var(z)	Weight	Weight * z		Entry weight (%)
Chan 2014	0.11	57	1		0.110447	0.0185185	0.136083	0.135249	0.377169	0.360246	-0.156275	-0.155015		54	5.96413		0.65872	2916		0.0185185	54	5.96413		0.350649
Chen 2014	0.144	29	1		0.145008	0.0384615	0.196116	0.19364	0.529396	0.484919	-0.23938	-0.23491		26	3.77021		0.54671	676		0.0384615	26	3.77021		0.168831
Sauve 2007	0.333	39	1		0.346199	0.0277778	0.166667	0.16514	0.672865	0.586862	0.019532	0.0195295		36	12.4632		4.31473	1296		0.0277778	36	12.4632		0.233766
Sumra 2015	-0.058	31	1		-0.0580652	0.0357143	0.188982	0.186764	0.31234	0.302564	-0.42847	-0.404042		28	-1.62582		0.0944038	784		0.0357143	28	-1.62582		0.181818
Wippert 2014	0.13	13	0.5		0.13074	0.1	0.316228	0.306092	0.750546	0.635475	-0.489067	-0.453475		5	0.653699		0.0854645	25		0.1	5	0.653699		0.0324675
	-0.16	13	0.5		-0.161387	0.1	0.316228	0.306092	0.45842	0.428795	-0.781193	-0.653391		5	-0.806933		0.130228	25		0.1	5	-0.806933		0.0324675
													Sums:	154	20.4184		5.83025	5722			154	20.4184
														Z scale	Backtransformed						Z scale	Backtransformed
													Effect size	0.132587	0.131816		Q	3.12303		Effect size	0.132587	0.131816
													Variance	0.00649351	-		df	4		Variance	0.00649351	-
													SD	0.0805823	-		Numerator	0		SD	0.0805823	-
												95% CI	Upper bound	0.290529	0.282621		C	116.844		Upper bound	0.290529	0.282621
													Lower bound	-0.0253541	-0.0253487		tau^2	0		Lower bound	-0.0253541	-0.0253487
													Hypothesis testing				I^2	0		Hypothesis testing
													Z	1.64536						Z	1.64536
													Two-tailed p	0.0998948						Two-tailed p	0.0998948

## Sheet: Saliva
Test of Hedges-Olkin															Fixed model			Calculate tau^2			Random model
	Type of saliva (for subgroup)	Corr coeff	n	Fraction of study weight		z	Var(z)	SDz	Backtransformed	Upper	Backtransformed	Lower	Backtransformed		Weight	Weight * z		Weight * z^2	Weight^2		Total Var(z)	Weight	Weight * z		Entry weight (%)
Bennett 2010	Baseline, average over weeks	0.48	42	1		0.522984	0.025641	0.160128	0.158773	0.836835	0.684129	0.209133	0.206137		39	20.3964		10.667	1521		0.0560384	17.8449	9.33261		0.0663906
Bryan 2013	Averages over day and week	-0.61	7	1		-0.708921	0.25	0.5	0.462117	0.271079	0.264628	-1.68892	-0.93401		4	-2.83569		2.01028	16		0.280397	3.56637	-2.52827		0.0132684
Chan 2014	Baseline, single measure	0.27	57	1		0.276864	0.0185185	0.136083	0.135249	0.543586	0.495698	0.0101416	0.0101413		54	14.9506		4.13929	2916		0.0489159	20.4433	5.66		0.0760576
D'Anna-Hernandez 2011	AUCg, over weeks	0.45	21	1		0.4847	0.0555556	0.235702	0.231432	0.946677	0.738275	0.0227238	0.0227199		18	8.72461		4.22882	324		0.0859529	11.6343	5.63914		0.0432844
Davenport 2006	Baseline, average over weeks	0.797	16	1		1.09033	0.0769231	0.27735	0.270451	1.63394	0.926621	0.546728	0.498064		13	14.1743		15.4548	169		0.10732	9.31789	10.1596		0.0346665
Kuehl 2015	CAR/AUCg for 2 days	-0.073	85	1		-0.0731301	0.0121951	0.110432	0.109985	0.143316	0.142342	-0.289576	-0.281744		82	-5.99667		0.438537	6724		0.0425925	23.4783	-1.71697		0.0873493
Manenschijn 2012	Baseline, average of 2 samples	0.16	90	1		0.161387	0.0114943	0.107211	0.106802	0.371521	0.355321	-0.0487474	-0.0487088		87	14.0406		2.26597	7569		0.0418916	23.8711	3.85248		0.0888107
Moya 2013	Baseline, average (?) over multiple days	0.5264	21	0.2		0.585152	0.0555556	0.235702	0.231432	1.04713	0.780687	0.123176	0.122556		3.6	2.10655		1.23265	12.96		0.0859529	2.32686	1.36156		0.00865688
	Baseline	0.6335	21	0.2		0.747241	0.0555556	0.235702	0.231432	1.20922	0.836445	0.285264	0.27777		3.6	2.69007		2.01013	12.96		0.0859529	2.32686	1.73872		0.00865688
	Baseline	0.42	21	0.2		0.447692	0.0555556	0.235702	0.231432	0.909668	0.720973	-0.0142844	-0.0142834		3.6	1.61169		0.721541	12.96		0.0859529	2.32686	1.04171		0.00865688
	Baseline	0.368737	21	0.2		0.386961	0.0555556	0.235702	0.231432	0.848937	0.690514	-0.0750159	-0.0748755		3.6	1.39306		0.539059	12.96		0.0859529	2.32686	0.900401		0.00865688
	Baseline	0.368737	21	0.2		0.386961	0.0555556	0.235702	0.231432	0.848937	0.690514	-0.0750159	-0.0748755		3.6	1.39306		0.539059	12.96		0.0859529	2.32686	0.900401		0.00865688
Moya 2015	Baseline, over weeks	-0.02	80	1		-0.0200027	0.012987	0.113961	0.11347	0.20336	0.200602	-0.243365	-0.238672		77	-1.54021		0.0308082	5929		0.0433844	23.0498	-0.461057		0.0857549
Pulopulos 2015	AUCg	-0.147	50	0.520833		-0.148073	0.0212766	0.145865	0.144839	0.137823	0.136957	-0.433968	-0.408632		24.4792	-3.6247		0.536719	599.23		0.0516739	10.0792	-1.49246		0.037499
	Challenge/AUCg	0.237	46	0.479167		0.241593	0.0232558	0.152499	0.151327	0.54049	0.493359	-0.057304	-0.0572414		20.6042	4.97783		1.20261	424.532		0.0536532	8.93082	2.15763		0.0332264
Sauve 2007	Baseline	0.306	39	1		0.316126	0.0277778	0.166667	0.16514	0.642793	0.566798	-0.0105405	-0.0105401		36	11.3805		3.59769	1296		0.0581751	17.1895	5.43404		0.0639521
Schalinski 2014	AUCg	-0.14	28	0.571429		-0.140926	0.04	0.2	0.197375	0.251074	0.245928	-0.532926	-0.487614		14.2857	-2.01322		0.283715	204.082		0.0703973	8.11719	-1.14392		0.0301994
	AUCg	-0.11	21	0.428571		-0.110447	0.0555556	0.235702	0.231432	0.35153	0.337731	-0.572423	-0.517137		7.71429	-0.852019		0.0941029	59.5102		0.0859529	4.98612	-0.550702		0.0185505
Steudte 2011	AUCg	0.268	27	1		0.274708	0.0416667	0.204124	0.201336	0.674791	0.588123	-0.125376	-0.124723		24	6.59299		1.81115	576		0.072064	13.8766	3.812		0.0516266
Steudte 2013	Baseline	0.085	44	0.5		0.0852056	0.0243902	0.156174	0.154916	0.391306	0.372486	-0.220895	-0.217371		20.5	1.74671		0.14883	420.25		0.0547876	9.12616	0.7776		0.0339531
	AUCg	0.068	44	0.5		0.0681051	0.0243902	0.156174	0.154916	0.374206	0.357665	-0.237995	-0.233601		20.5	1.39615		0.0950853	420.25		0.0547876	9.12616	0.621538		0.0339531
Van Holland 2012	AUCg (sort of)	0.41	29	1		0.435611	0.0384615	0.196116	0.19364	0.819999	0.675069	0.0512236	0.0511788		26	11.3259		4.93369	676		0.0688589	14.5225	6.32614		0.0540296
Vanaelst 2012	Baseline	0.398	33	0.507692		0.42127	0.0333333	0.182574	0.180572	0.779116	0.652199	0.0634248	0.0633399		15.2308	6.41627		2.70298	231.976		0.0637307	7.96622	3.35593		0.0296377
	AUCg	0.398	32	0.492308		0.42127	0.0344828	0.185695	0.18359	0.785233	0.6557	0.0573074	0.0572447		14.2769	6.01444		2.53371	203.831		0.0648801	7.58796	3.19658		0.0282304
Xie 2011	Baseline	0.383	23	1		0.403571	0.05	0.223607	0.219953	0.84184	0.686782	-0.0346987	-0.0346848		20	8.07141		3.25739	400		0.0803973	12.4382	5.0197		0.0462754
														Sums:	635.591	122.541		65.4756	30744.5			268.787	63.3944
															Z scale	Backtransformed						Z scale	Backtransformed
														Effect size	0.192798	0.190444		Q	41.8499		Effect size	0.235854	0.231576
														Variance	0.00157334	-		df	24		Variance	0.00372042	-
														SD	0.0396653	-		Numerator	17.8499		SD	0.0609953	-
													95% CI	Upper bound	0.270542	0.264129		C	587.22		Upper bound	0.355405	0.34116
														Lower bound	0.115054	0.114549		tau^2	0.0303973		Lower bound	0.116303	0.115782
														Hypothesis testing				I^2	0.426522		Hypothesis testing
														Z	4.86062						Z	3.86676
														Two-tailed p	1.17018e-06						Two-tailed p	0.000110291

## Sheet: Blood
Test of Hedges-Olkin														Fixed model			Calculate tau^2			Random model
	Corr coeff	n	Fraction of study weight		z	Var(z)	SDz	Backtransformed	Upper	Backtransformed	Lower	Backtransformed		Weight	Weight * z		Weight * z^2	Weight^2		Total Var(z)	Weight	Weight * z		Entry weight (%)
Chan 2014	0.16	57	1		0.161387	0.0185185	0.136083	0.135249	0.428109	0.40374	-0.105336	-0.104948		54	8.71488		1.40647	2916		0.120563	8.29441	1.33861		0.190345
Corradini 2013	0.0202154	90	0.5		0.0202181	0.0114943	0.107211	0.106802	0.230352	0.226363	-0.189916	-0.187665		43.5	0.879489		0.0177816	1892.25		0.113539	4.40378	0.0890362		0.10106
	0.0788623	90	0.5		0.0790264	0.0114943	0.107211	0.106802	0.28916	0.281362	-0.131108	-0.130362		43.5	3.43765		0.271665	1892.25		0.113539	4.40378	0.348015		0.10106
Ouschan 2013	0.23	12	1		0.234189	0.111111	0.333333	0.321513	0.887523	0.710168	-0.419144	-0.396209		9	2.10771		0.493602	81		0.213156	4.69141	1.09868		0.107661
Sauve 2007	0.064	39	1		0.0640876	0.0277778	0.166667	0.16514	0.390754	0.37201	-0.262579	-0.256706		36	2.30715		0.14786	1296		0.129822	7.70283	0.493656		0.176769
Vanaelst 2012	0.247	19	1		0.252215	0.0625	0.25	0.244919	0.742215	0.630482	-0.237785	-0.233402		16	4.03545		1.0178	256		0.164545	6.07738	1.53281		0.139467
Yu 2015	0.803	12	1		1.107	0.111111	0.333333	0.321513	1.76034	0.94254	0.453668	0.42491		9	9.96302		11.0291	81		0.213156	4.69141	5.1934		0.107661
Yu 2015	0.953	8	1		1.86349	0.2	0.447214	0.419606	2.74003	0.991696	0.986949	0.756058		5	9.31744		17.3629	25		0.302045	3.31077	6.16958		0.0759773
													Sums:	216	40.7628		31.7472	8439.5			43.5758	16.2638
														Z scale	Backtransformed						Z scale	Backtransformed
													Effect size	0.188717	0.186508		Q	24.0546		Effect size	0.37323	0.356813
													Variance	0.00462963	-		df	6		Variance	0.0229485	-
													SD	0.0680414	-		Numerator	18.0546		SD	0.151488	-
												95% CI	Upper bound	0.322078	0.311384		C	176.928		Upper bound	0.670146	0.585076
													Lower bound	0.0553554	0.055299		tau^2	0.102045		Lower bound	0.0763138	0.076166
													Hypothesis testing				I^2	0.750567		Hypothesis testing
													Z	2.77356						Z	2.46376
													Two-tailed p	0.00554474						Two-tailed p	0.0137487
