# Supplementary material for: A systematic review of studies utilizing hair glucocorticoids as a measure of stress suggests the marker is more appropriate for quantifying short-term stressors
Source: Sci Rep. 2019 Aug 19;9:11997. doi: 10.1038/s41598-019-48517-2 (PMC6701156; doi:10.1038/s41598-019-48517-2)
Supplement: Supplementary file 4 — Dataset [file 41598_2019_48517_MOESM4_ESM.zip › Induced.csv]

Entry	Stress_Mean	Stress_SD	Stress_n	Control_Mean	Control_SD	Control_n	pooled_s	g	a	Correction	Corrected_g	SE
Cattet 2014	3.14	1.39	23	2.31	5.23	19	3.656700699	0.226980568	40	0.981112194	0.222693403	0.310966598
Davenport 2006	129.6	51.41	11	81.1	24.87	11	40.38257669	1.20101301	20	0.961944534	1.1553079	0.460600802
Fairbanks 2011	67.15	17.98	226	52.92	12.29	226	15.40007305	0.924021591	450	1	0.924021591	0.098964863
Gonz�lez-de-la-Vara 2011	59.6	46.6	5	18.7	3	5	33.01938824	1.238666195	8	0.902703334	1.118148104	0.680082906
Jarcho 2016	39.70	24.94	24	23.53	12.88	24	19.84814853	0.81468556	46	0.983591558	0.801317839	0.300036635
Mastromonaco 2014	536.22	455.29	5	129.57	85.71	7	295.5051879	1.376117972	10	0.922745608	1.269806815	0.640344334
Moya 2015	2.06	0.425	20	1.69	0.421	20	0.422845244	0.875024623	38	0.980110402	0.857620736	0.330445028
Nejad 2013	2.69	0.10	18	2.63	0.03	9	0.084190261	0.712671507	25	0.96964558	0.691038777	0.418939017
Scorrano 2015	99.0	108.4	36	17.1	8.31	22	85.84868105	0.954004173	56	0.986536991	0.941160407	0.284373668
Terwissen 2013	13.5	7.1	3	6.0	2.5	3	5.322593353	1.409087545	4	0.797884561	1.124289197	0.878636548
Yu 2015	71.9	45.1	11	38.1	19.5	8	36.78382797	0.91888207	17	0.955111506	0.877634838	0.485982141
Yu 2015	19.63	11	10	5.04	1.9	12	7.512356488	1.942133607	20	0.961944534	1.868224807	0.512501233
