# Supplementary material for: A systematic review of studies utilizing hair glucocorticoids as a measure of stress suggests the marker is more appropriate for quantifying short-term stressors
Source: Sci Rep. 2019 Aug 19;9:11997. doi: 10.1038/s41598-019-48517-2 (PMC6701156; doi:10.1038/s41598-019-48517-2)
Supplement: Supplementary file 4 — Dataset [file 41598_2019_48517_MOESM4_ESM.zip › Observed.csv]

Entry	Stress_Mean	Stress_SD	Stress_n	Control_Mean	Control_SD	Control_n	pooled_s	g	a	Correction	Corrected_g	SE
Carlitz 2014	43.6	26.5	13	19.3	5.5	55	12.34632813	1.968196516	66	0.988585903	1.945731329	0.350631113
Chu 2014	28.62	11.41	6	32.01	9.14	4	10.615786	-0.319335751	8	0.902703334	-0.288265447	0.648707573
Klumbies 2014	6.64	16.14	88	6.47	15.83	78	15.99519945	0.010628189	164	0.99541868	0.010579498	0.155513621
Luo 2012	5.84	1.45	32	4.52	0.89	20	1.266707543	1.042071635	50	0.984911942	1.026348798	0.302289212
