# Supplementary material for: A systematic review of studies utilizing hair glucocorticoids as a measure of stress suggests the marker is more appropriate for quantifying short-term stressors
Source: Sci Rep. 2019 Aug 19;9:11997. doi: 10.1038/s41598-019-48517-2 (PMC6701156; doi:10.1038/s41598-019-48517-2)
Supplement: Supplementary file 4 — Dataset [file 41598_2019_48517_MOESM4_ESM.zip › Past.csv]

Entry	Stress_Mean	Stress_SD	Stress_n	Control_Mean	Control_SD	Control_n	pooled_s	g	a	Correction	Corrected_g	SE
Ashley 2011	3.17	1.284	10	2.35	0.95	10	1.129414893	0.726039656	18	0.957646427	0.695289282	0.46052761
Ashley 2011	2.12	1.07	20	2.91	1.81	20	1.486775033	-0.531351403	38	0.980110402	-0.520783037	0.321543445
Kapoor 2016	97	30	22	110	40	13	33.97860289	-0.382593718	33	0.977069924	-0.373820815	0.352666892
