# Supplementary material for: A systematic review of studies utilizing hair glucocorticoids as a measure of stress suggests the marker is more appropriate for quantifying short-term stressors
Source: Sci Rep. 2019 Aug 19;9:11997. doi: 10.1038/s41598-019-48517-2 (PMC6701156; doi:10.1038/s41598-019-48517-2)
Supplement: Supplementary file 4 — Dataset [file 41598_2019_48517_MOESM4_ESM.zip › PTSD.csv]

Entry	Stress_Mean	Stress_SD	Stress_n	Control_Mean	Control_SD	Control_n	pooled_s	g	a	Correction	Corrected_g	SE
Luo 2012	4.95	1.22	32	4.52	0.89	20	1.106257655	0.388697875	50	0.984911942	0.382833179	0.287505205
Schalinski 2015	2.14	0.79	39	1.66	0.62	12	0.755175341	0.635613974	49	0.984602177	0.625826903	0.335878186
Steudte 2013	6.44	6.05	25	15.75	14.77	28	11.52030458	-0.808138356	51	0.98520949	-0.796185577	0.285822642
Steudte-Schmiedgen 2015	3.56	5.03	113	4.25	5.26	129	5.153944121	-0.133878052	240	0.996871197	-0.133459174	0.128989518
