# Supplementary material for: A systematic review of studies utilizing hair glucocorticoids as a measure of stress suggests the marker is more appropriate for quantifying short-term stressors
Source: Sci Rep. 2019 Aug 19;9:11997. doi: 10.1038/s41598-019-48517-2 (PMC6701156; doi:10.1038/s41598-019-48517-2)
Supplement: Supplementary file 4 — Dataset [file 41598_2019_48517_MOESM4_ESM.zip › Self-assessed.csv]

Entry	Stress_Mean	Stress_SD	Stress_n	Control_Mean	Control_SD	Control_n	pooled_s	g	a	Correction	Corrected_g	SE
Gao 2014	1.612	0.165	20	1.439	0.212	29	0.194373352	0.8900397	47	0.983942855	0.875748204	0.303823345
Heinze 2016	14.31	11.74	30	9.05	5.12	28	9.165920186	0.573864914	56	0.986536991	0.566138966	0.26797512
Karl�n 2011	32.98	56.90	20	16.32	22.53	75	32.63961848	0.510422633	93	0.991910105	0.506293367	0.254327455
Oullette 2015	126.67	165.38	30	244.58	449.00	30	338.3426846	-0.348492831	58	0.987003581	-0.343963672	0.260101118
Steudte 2013	7.78	7.01	25	15.75	14.77	28	11.77359184	-0.676938704	51	0.98520949	-0.666926435	0.282684322
